# Supplementary material for: Structural Rearrangements of a Dodecameric Ketol-Acid Reductoisomerase Isolated from a Marine Thermophilic Methanogen
Source: Biomolecules. 2021 Nov 11;11(11):1679. doi: 10.3390/biom11111679 (PMC8615647; doi:10.3390/biom11111679)
Supplement: Supplementary file 1 [file biomolecules-11-01679-s001.zip]

Archive with 1 entries (1 files):
- biomolecules-1442601-supplementary.pdf
